# Supplementary material for: Downregulated ADAMTS1 Incorporating A2M Contributes to Tumorigenesis and Alters Tumor Immune Microenvironment in Lung Adenocarcinoma
Source: Biology (Basel). 2022 May 16;11(5):760. doi: 10.3390/biology11050760 (PMC9139094; doi:10.3390/biology11050760)
Supplement: Supplementary file 1 [file biology-11-00760-s001.zip]

Archive with 1 entries (1 files):
- biology-1705610-supplementary.pdf
